# Supplementary material for: Supercritical CO2 Extraction of Oleoresin from Peruvian Ginger (Zingiber officinale Roscoe): Extraction Yield, Polyphenol Content, Antioxidant Capacity, Chemical Analysis and Storage Stability
Source: Molecules. 2025 Feb 22;30(5):1013. doi: 10.3390/molecules30051013 (PMC11901477; doi:10.3390/molecules30051013)
Supplement: Supplementary file 1 [file molecules-30-01013-s001.zip]

Archive with 1 entries (1 files):
- molecules-3463113-supplementary.pdf
